# Supplementary material for: Low-dose CBCT imaging of alveolar buccal bone adjacent to mandibular anterior teeth— a pilot study
Source: Clin Oral Investig. 2022 Feb 1;26(5):4173–82. doi: 10.1007/s00784-022-04389-x (PMC9072474; doi:10.1007/s00784-022-04389-x)
Supplement: Supplementary file 1 — Supplementary file1 (ODS 5 KB) [file 784_2022_4389_MOESM1_ESM.ods]

## Sheet: Tabelle1
Präparat	Zahn	Lokalisation	clinical reference measurements	bl Morita HD R1 1.measurement	bl Morita HD Messung R1 2. measurement	bl Morita LD R1 1.measurement	bl Morita LD MessungR1 2. measurement	bl Morita HD Messung R2 1. measurement	bl Morita HD Messung R2 2.measurement	bl Morita LD Messung R2 1.measurement	bl Morita LD Messung R2 2. measurement	bt reference measurements	bt HD R1 1.measurement	bt HD R1 2.measurement	bt LD R1 1.measurement	bt LD R1 2.measurement	bt HD R2 1.measurement	bt HD R2 2.measurement	bt LD R2 1.measurement	bt LD R2 2.measurement
19/51	42	b	6	5,99	6	6,11	6,13	6,21	5,97	5,98	5,94	0,78	0,66	0,64	0,74	0,73	0,61	0,58	0,7	0,72
19/53	33	b	6	6,09	6,06	5,98	5,94	5,94	5,99	6,08	5,99	0,28	0,32	0,34	0,22	0,22	0,34	0,32	0,4	0,38
19/53	32	b	5,8	5,84	5,89	5,94	6,03	5,91	5,85	5,84	6,12	0,46	0,44	0,44	0,43	0,43	0,42	0,39	0,46	0,44
19/53	31	b	5,6	5,64	5,59	5,36	5,31	5,77	5,64	5,62	5,74	0,46	0,39	0,42	0,64	0,64	0,39	0,4	0,46	0,44
19/53	41	b	5,2	5,2	5,12	5,12	5,19	5,18	5,09	5,38	5,02	0,29	0,28	0,33	0,29	0,35	0,35	0,39	0,3	0,41
19/53	43	b	6,4	6,75	6,77	6,53	6,54	6,88	6,88	6,85	6,82	0,46	0,43	0,4	0,47	0,42	0,38	0,39	0,34	0,3
19/40	33	b	6,6	6,65	6,7	6,89	6,86	6,69	6,62	6,64	6,5	0,52	0,44	0,41	0,39	0,39	0,46	0,43	0,46	0,39
19/40	32	b	6,4	6,31	6,38	6,12	6,05	6,39	6,49	6,55	6,35	0,78	0,73	0,73	0,74	0,76	0,77	0,74	0,63	0,63
19/40	31	b	5,8	5,92	5,89	6,15	6,08	6,26	6,31	6,35	6,55	0,49	0,43	0,49	0,49	0,44	0,43	0,47	0,49	0,43
19/40	41	b	7	7,06	7,03	7,09	7,18	7,02	7,03	7	6,91	0,22	0,26	0,28	0,3	0,26	0,29	0,26	0,4	0,38
19/40	42	b										1,05	0,99	0,97	0,96	0,95	1,09	1,04	1,07	0,9
19/40	43	b	7,2	7,28	7,26	7,49	7,35	7,28	7,16	7,04	6,72	0,3	0,32	0,38	0,33	0,29	0,33	0,37	0,37	0,37
19/38	32	b	10	10,2	10,1	10,1	10,4	10,2	10,2	10,3	10,3	0,32	0,36	0,38	0,39	0,37	0,36	0,39	0,39	0,4
19/38	31	b	9,8	9,84	9,82	9,84	9,76	9,8	10,1	10	10,2	0,22	0,25	0,27	0,34	0,31	0,31	0,35	0,34	0,45
19/38	41	b	9,4	9,41	9,4	10	10,04	9,53	9,71	9,32	9,42	0,43	0,45	0,41	0,46	0,37	0,36	0,29	0,5	0,53
19/38	42	b	9	9,08	9	8,86	9,08	9,18	9,27	9,22	9,36	0,62	0,61	0,61	0,64	0,58	0,51	0,6	0,57	0,5
